# Supplementary material for: Developing a Personalized Integrative Obesity-Coaching Program: A Systems Health Perspective
Source: Int J Environ Res Public Health. 2022 Jan 13;19(2):882. doi: 10.3390/ijerph19020882 (PMC8775850; doi:10.3390/ijerph19020882)
Supplement: Supplementary file 1 [file ijerph-19-00882-s001.zip]

Archive with 1 entries (1 files):
- ijerph-1460703-supplementary.pdf
